# Supplementary material for: Practical Recommendations for Optimal Thromboprophylaxis in Patients with COVID-19: A Consensus Statement Based on Available Clinical Trials
Source: J Clin Med. 2022 Oct 11;11(20):5997. doi: 10.3390/jcm11205997 (PMC9604499; doi:10.3390/jcm11205997)
Supplement: Supplementary file 1 [file jcm-11-05997-s001.zip]

Archive with 1 entries (1 files):
- jcm-1926193-supplementary.pdf
